# Supplementary material for: Computational peptide discovery with a genetic programming approach
Source: J Comput Aided Mol Des. 2024 Apr 3;38(1):17. doi: 10.1007/s10822-024-00558-0 (PMC11416381; doi:10.1007/s10822-024-00558-0)
Supplement: Supplementary file 2 — (csv 2 KB) [file 10822_2024_558_MOESM2_ESM.csv]

ID	pattern	weight
1	((((TF)(S+))((P|E)|L{3}))|(((R+)|[YSQCRLAEVIN])([^AIMWNRHQVSFT](K+))))|((((GL)(HIL))((P|L)[KSPYNH]))(([^RYEANKSGMCHFLTPQID](K+))|(I{2}(K+))))	13.807
2	N(R|(((V+)[DYLCFQINTS])|(H|(EI))))	6.144
3	((((L|H)|(WD))([^PIDHSAMGNR]|[^GEFHADKLYMPWNIC]))|((YL)|(G|H)))S	5.986
4	(((D{3}(L+))((A|T)K{3}))(([WSCDLYNMFGK](LTQ+))([^YGSPDNVTAI][HF])))|((((Q|I)E{5})|((AHMV+)(H+)))|(([IQRWEFHDVL]|[EFIGSRKPDWYTHQMNLV])([^AEMSNGFPYWQTHVCDKR][^NGPVLWMYSQDHATCFR])))	5.821
5	W((((CA)|(I|E))|((E|S)(VA)))|(((F|N)|(FT))([YC]|[DMLSTAPHEF])))	5.686
6	((((E|S)(Q|G))|([^CFLMAYVERI]|(DM)))|(((SP)|[^ISEVHFDPMGCRATYQLK])|((H|S)|(NF))))((([^RDFMVGQENYIHW]|(P|Q))((R|S)(Q|I)))|(((V|E)(TW))|((T+)[AR])))	5.083
7	[TQWIY]S	4.669
8	((((H|Y)(H+))|([^EVQLPCWGTMRYKNFA]|G{4}))|(([^TMGLPDYINSHR](Q+))((I|N)|[TNMVPQY])))((((ED)R{4})|([^PRWSFATNEDQVKYGH][^VWMCRHKFLAES]))|(([WGCIE]|A{5})|([^EMKNSWQVPCGLAHRYID]K{5})))	4.583
9	((((D|I)|[^HCQGIVMKLYRTA])([^HKYCRIDFNTS]|(H|K)))|(([CVR]|(F+))|((G|Q)(D+))))((([^ITDWSFKGLH][I])|((F+)|(WL)))|(([T][YFDVN])([Q][^DKFMYVWEAHGLSTQN])))	4.206
10	((((LE)|(T|R))([^GYAWNFKHRVMSI](RQ)))(([N]|L{4})([YNAKWFGVSL](G+))))|(((P{5}|[NKCS])(G{4}(I+)))|((Y{3}|(Q+))((GH)|[^WEPRNQMILCVY])))	3.917
11	N(R|(H|G))	3.524
12	(V+)Q	3.441
13	KL	3.397
14	((((VIVI|K)|A{4})|([CETLKVSDFA]N{4}))|(((P+)(A+))((I|S)[YINPAHWV])))L	3.397
15	WE	3.12
16	((([^HDYKAQWCNSRGM]|[^TLADHSCPMFKVQIYNGE])((R|M)|(T+)))|(((F|S)|I{2})|((S|W)W{4})))M	3.05
17	((((VQ)(AV))((V|N)[NITDAMRP]))(((F+)(D|M))|((P|S)|(SW))))|(((W{5}|E{3})|(H{5}|(RM)))|((R{2}(TR))(Y{4}(WW))))	3.028
18	I{4}|(((E|S)(V+))|([^PGYIVNSTWRHCQDK]Q{5}))	2.822
19	VQ	2.697
20	RG	2.662
21	((((L+)|(D+))|((P+)|[RMLAWHNKFGS]))(([^KFEMVGYRTLAPDQN][AMN])|((GN)M{3})))|((((C|S)|P{5})|((QE)(A|R)))(((Q|W)(L|Y))|((CL)[^SFADEKRNVHILCTG])))	2.562
22	GS	2.256
23	PC	1.68
24	([^IYDNSVFWMQEHGRACKTL]|P)C	1.68
25	(K{2}|V)T	1.334
26	((((Y|MAATQ)|[RSPYVCNTEG])|((PWFH)(R+)))|(([^FECHADYTQGIKVPMSN][^SNDHEQLICKVA])([SARGPQ][^ALMPYEQRKSNHCDVI])))D	-2.372
27	V((((G+)|[FISWHLGNY])|([ASP]|A{5}))|(((RF)|(VW))([DLPWNFIQ]A{4})))	-2.522
28	Y|E	-2.612
29	((E|I)A)|N	-3.537
